# Supplementary material for: The Effects of Thiacloprid on Essential Components of Navigation and Pollination in Bumble Bees: A Laboratory Approach
Source: Insects. 2026 Jun 20;17(6):651. doi: 10.3390/insects17060651 (PMC13300399; doi:10.3390/insects17060651)
Supplement: Supplementary file 1 [file insects-17-00651-s001.zip]

Archive with 1 entries (1 files):
- insects-4317628-supplementary.pdf
